# Supplementary material for: Providing Personalized Energy Management and Awareness Services for Energy Efficiency in Smart Buildings
Source: Sensors (Basel). 2017 Sep 7;17(9):2054. doi: 10.3390/s17092054 (PMC5620952; doi:10.3390/s17092054)
Supplement: Supplementary file 1 [file sensors-17-02054-s001.zip]

Archive with 2 entries (2 files):
- sensors-215306(2).mp4
- sensors-215306(1).mp4
